# Supplementary material for: From Trust in Automation to Trust in AI in Healthcare: A 30-Year Longitudinal Review and an Interdisciplinary Framework
Source: Bioengineering (Basel). 2025 Oct 1;12(10):1070. doi: 10.3390/bioengineering12101070 (PMC12562135; doi:10.3390/bioengineering12101070)
Supplement: Supplementary file 1 [file bioengineering-12-01070-s001.zip]

Archive with 1 entries (1 files):
- bioengineering-3881346-supplementary.xlsx
