# Supplementary material for: From Trust in Automation to Trust in AI in Healthcare: A 30-Year Longitudinal Review and an Interdisciplinary Framework
Source: Bioengineering (Basel). 2025 Oct 1;12(10):1070. doi: 10.3390/bioengineering12101070 (PMC12562135; doi:10.3390/bioengineering12101070)
Supplement: Supplementary file 1 [file bioengineering-12-01070-s001.zip › bioengineering-3881346-supplementary.xlsx]

## Sheet: Table S1
Supplementary Table S1. Representative keywords and database-specific search terms (with field tags and dates)
Database	Concept block	Representative terms / phrases (non-exhaustive)	Field tags used	Last search date
PubMed	TRUST	trust; appropriate trust; reliance; trust calibration	Title/Abstract (+ MeSH where available)	June 2025
PubMed	SYSTEM / XAI	explainable AI; interpretability; transparency; uncertainty; counterfactuals; SHAP; LIME; saliency maps	Title/Abstract (+ MeSH)	June 2025
PubMed	HUMAN / HCI-HFE	human–computer interaction; human factors; mental model(s); cognitive load; NASA-TLX; psychophysiology	Title/Abstract (+ MeSH)	June 2025
PubMed	HEALTH (domain)	health; medical; clinical; patients; hospitals; diagnosis; triage; clinical decision support (CDSS)	Title/Abstract (+ MeSH)	June 2025
Scopus / Web of Science	TRUST	trust; appropriate trust; reliance; calibration of trust	TITLE-ABS-KEY (Scopus) / Topic (WoS)	June 2025
Scopus / Web of Science	SYSTEM / XAI	explainable AI (XAI); interpretability; transparency; uncertainty; counterfactuals; SHAP; LIME; saliency	TITLE-ABS-KEY / Topic	June 2025
Scopus / Web of Science	HUMAN / HCI-HFE	human–computer interaction; human factors; mental model(s); cognitive load; NASA-TLX; psychophysiology	TITLE-ABS-KEY / Topic	June 2025
Scopus / Web of Science	HEALTH (domain)	health; medical; clinical; patient(s); hospital(s); diagnosis; triage; clinical decision support	TITLE-ABS-KEY / Topic	June 2025
ACM Digital Library	TRUST	trust; reliance; trust calibration; appropriate trust	Abstract / Index Terms	June 2025
ACM Digital Library	SYSTEM / XAI	explainable AI; interpretability; transparency; uncertainty; counterfactuals; SHAP; LIME; saliency	Abstract / Index Terms	June 2025
ACM Digital Library	HUMAN / HCI-HFE	human–computer interaction; human factors; mental model(s); cognitive load; NASA-TLX; psychophysiology	Abstract / Index Terms	June 2025
ACM Digital Library	HEALTH (domain)	health; medical; clinical; patient(s); diagnosis; triage; CDSS	Abstract / Index Terms	June 2025
IEEE Xplore	TRUST	trust; reliance; calibration (of trust)	Abstract / Index Terms	June 2025
IEEE Xplore	SYSTEM / XAI	explainable AI; interpretability; transparency; uncertainty; counterfactuals; SHAP; LIME; saliency	Abstract / Index Terms	June 2025
IEEE Xplore	HUMAN / HCI-HFE	human–computer interaction; human factors; mental model(s); cognitive load	Abstract / Index Terms	June 2025
IEEE Xplore	HEALTH (domain)	health; medical; clinical; patient(s); diagnosis; healthcare	Abstract / Index Terms	June 2025

## Sheet: Notes
Notes for replication
1) The same four-block logic was used across databases; only field tags were adapted (e.g., MeSH vs. Title/Abstract vs. Index Terms).
2) Proximity variants were piloted but final runs used simpler phrasing to avoid over-restriction.
3) Google Scholar was used for forward/backward snowballing; gray-literature leads were screened but not retained (English, peer-reviewed restriction).
4) All results were exported, de-duplicated, and screened; exclusion reasons were logged.
